# Supplementary material for: Effectiveness of Print Education at Reducing Urban Mosquito Infestation through Improved Resident-Based Management
Source: PLoS One. 2016 May 12;11(5):e0155011. doi: 10.1371/journal.pone.0155011 (PMC4865130; doi:10.1371/journal.pone.0155011)
Supplement: S1 Table — Provided in adherence to the PLOS policy to make all data underlying the findings described in this manuscript fully available. (XLSX) [file pone.0155011.s002.xlsx]

## Sheet: S2 Dataset
YardID	Education group	Neighborhood	Total Immatures 2010	Total Pupae 2010	Aedes Pupae 2010	Culex Pupae 2010	Ae. albopictus Immatures 2010	Cx. pipiens Immatures 2010	Cx. restuans Immatures 2010	O. triseriatus Immatures 2010	Ae. japonicus Immatures 2010	Total Immaures 2011	Total Pupae 2011	Aedes Pupae 2011	Culex Pupae 2011	Ae. albopictus Immatures 2011	Cx. pipiens Immatures 2011	Cx. restuans Immatures 2011	O. triseriatus Immatures 2011	Ae. japonicus Immatures 2011	Total Immatures 2012	Total Pupae 2012	Aedes Pupae 2012	Culex Pupae 2012	Ae. albopictus Immatures 2012	Cx. pipiens Immatures 2012	Cx. restuans Immatures 2012	O. triseriatus Immatures 2012	Ae. japonicus Immatures 2012	Education	Age	Household Income	Gender	Ownership	Baseline Knowledge	Baseline Concern	Baseline Responsibility	Baseline Attitude	Baseline Source Reduction	Baseline Mosquito Positive Containers	Knowledge 2012	Resident Responsibility 2012	Concern 2012	Source Reduction 2012	Total Containers 2012	Storage Containers 2010	Yard Containers 2010	Recreation Containers 2010	Structural Containers 2010
DEN610B	Control	DEN	0	0	0	0	0	0	0	0	0	0	0	0	0	0	0	0	0	0	0	0	0	0	0	0	0	0	0	0	60	1	F	1	0	1	1	4	1	0	1	1	0	0	0	0	0	0	1
DEN610D	Control	DEN	0	0	0	0	0	0	0	0	0	0	0	0	0	0	0	0	0	0	NA	NA	NA	NA	NA	NA	NA	NA	NA	1	60	3	F	1	2	0	1	1	1	0	NA	NA	NA	NA	NA	0	1	0	0
DEN617A	Control	DEN	0	0	0	0	0	0	0	0	0	0	0	0	0	0	0	0	0	0	185	76	0	76	0	109	0	0	0	0	60	2	M	1	2	0	0	0	1	0	0	0	1	1	2	0	2	0	2
DEN617C	Control	DEN	4	0	0	0	3	0	0	1	0	0	0	0	0	0	0	0	0	0	69	19	19	0	50	0	0	0	0	1	60	3	F	1	1	1	1	4	0	2	1	0	0	1	2	2	1	0	2
DEN617E	Control	DEN	1	0	0	0	1	0	0	0	0	124	124	124	0	0	0	0	0	0	55	8	8	0	43	0	0	4	0	0	60	1	F	1	1	1	1	2	1	2	1	1	1	0	2	1	0	0	4
DEN628A	Control	DEN	0	0	0	0	0	0	0	0	0	0	0	0	0	0	0	0	0	0	0	0	0	0	0	0	0	0	0	0	45	1	M	0	1	1	1	4	0	0	0	1	0	0	3	1	1	0	2
DEN628C	Control	DEN	36	4	4	0	0	28	4	0	0	2	0	0	0	2	0	0	0	0	48	0	0	0	19	29	0	0	0	0	60	1	M	1	1	1	0	1	0	1	1	1	0	0	1	0	2	0	1
DEN628E	Control	DEN	0	0	0	0	0	0	0	0	0	0	0	0	0	0	0	0	0	0	0	0	0	0	0	0	0	0	0	0	45	NA	M	1	1	0	1	3	0	0	1	1	1	1	2	1	2	0	2
DEN705B	Control	DEN	0	0	0	0	0	0	0	0	0	251	113	0	113	0	130	8	0	0	9	0	0	0	0	2	7	0	0	0	45	2	F	1	1	1	0	3	0	0	0	1	0	0	3	2	1	1	0
DEN705D	Control	DEN	0	0	0	0	0	0	0	0	0	0	0	0	0	0	0	0	0	0	NA	NA	NA	NA	NA	NA	NA	NA	NA	0	45	2	F	0	1	1	0	2	0	0	NA	NA	NA	NA	NA	0	0	1	4
DEN724B	Control	DEN	0	0	0	0	0	0	0	0	0	0	0	0	0	0	0	0	0	0	NA	NA	NA	NA	NA	NA	NA	NA	NA	0	45	NA	F	0	2	1	0	3	0	0	NA	NA	NA	NA	NA	0	0	0	0
DEN724D	Control	DEN	0	0	0	0	0	0	0	0	0	7	6	6	0	0	0	0	1	0	0	0	0	0	0	0	0	0	0	0	45	2	F	1	2	1	1	4	0	0	2	0	1	0	1	0	0	0	0
DEN731A	Control	DEN	0	0	0	0	0	0	0	0	0	0	0	0	0	0	0	0	0	0	32	1	1	0	31	0	0	0	0	1	45	2	F	1	2	1	0	3	0	0	2	0	1	1	1	0	1	0	1
DEN731C	Control	DEN	24	5	5	0	19	0	0	0	0	0	0	0	0	0	0	0	0	0	NA	NA	NA	NA	NA	NA	NA	NA	NA	NA	45	NA	M	NA	0	1	0	1	0	2	NA	NA	NA	NA	NA	1	0	0	0
DEN731E	Control	DEN	35	18	18	0	17	0	0	0	0	0	0	0	0	0	0	0	0	0	0	0	0	0	0	0	0	0	0	0	60	1	F	0	2	1	0	3	1	2	0	1	1	0	1	2	0	0	0
DEN813A	Control	DEN	0	0	0	0	0	0	0	0	0	144	71	71	0	5	0	0	68	0	55	5	5	0	47	0	0	3	0	0	45	NA	F	NA	0	0	1	1	0	0	1	1	0	0	5	0	1	1	3
DEN813B	Control	DEN	0	0	0	0	0	0	0	0	0	0	0	0	0	0	0	0	0	0	NA	NA	NA	NA	NA	NA	NA	NA	NA	NA	60	NA	F	1	1	1	1	4	1	0	NA	NA	NA	NA	NA	0	4	0	1
DEN813C	Control	DEN	0	0	0	0	0	0	0	0	0	NA	NA	NA	NA	NA	NA	NA	NA	NA	NA	NA	NA	NA	NA	NA	NA	NA	NA	0	60	1	F	NA	1	1	0	2	1	0	NA	NA	NA	NA	NA	1	2	0	0
DEN820B	Control	DEN	41	7	7	0	34	0	0	0	0	0	0	0	0	0	0	0	0	0	0	0	0	0	0	0	0	0	0	0	45	1	F	1	1	1	0	3	1	1	1	0	0	0	0	0	0	0	1
DEN820C	Control	DEN	133	83	83	0	31	19	0	0	0	NA	NA	NA	NA	NA	NA	NA	NA	NA	NA	NA	NA	NA	NA	NA	NA	NA	NA	0	45	NA	F	0	1	1	0	3	1	2	NA	NA	NA	NA	NA	2	1	0	0
GEO612E	Control	GEO	0	0	0	0	0	0	0	0	0	0	0	0	0	0	0	0	0	0	NA	NA	NA	NA	NA	NA	NA	NA	NA	1	45	1	M	0	2	0	0	1	0	0	NA	NA	NA	NA	NA	1	0	0	2
GEO619A	Control	GEO	0	0	0	0	0	0	0	0	0	0	0	0	0	0	0	0	0	0	0	0	0	0	0	0	0	0	0	1	60	3	M	1	1	1	1	2	1	0	1	1	1	1	2	0	3	0	1
GEO619C	Control	GEO	0	0	0	0	0	0	0	0	0	0	0	0	0	0	0	0	0	0	NA	NA	NA	NA	NA	NA	NA	NA	NA	1	60	3	F	1	1	0	1	1	0	0	NA	NA	NA	NA	NA	0	0	1	1
GEO619D	Control	GEO	5	0	0	0	2	3	0	0	0	0	0	0	0	0	0	0	0	0	NA	NA	NA	NA	NA	NA	NA	NA	NA	1	60	3	F	1	1	0	1	3	0	2	NA	NA	NA	NA	NA	2	1	0	0
GEO619E	Control	GEO	0	0	0	0	0	0	0	0	0	0	0	0	0	0	0	0	0	0	NA	NA	NA	NA	NA	NA	NA	NA	NA	1	60	3	M	1	3	1	1	3	1	0	NA	NA	NA	NA	NA	0	0	0	1
GEO630A	Control	GEO	0	0	0	0	0	0	0	0	0	0	0	0	0	0	0	0	0	0	NA	NA	NA	NA	NA	NA	NA	NA	NA	1	60	1	F	0	2	0	1	2	1	0	NA	NA	NA	NA	NA	0	1	1	1
GEO630B	Control	GEO	63	0	0	0	0	63	0	0	0	0	0	0	0	0	0	0	0	0	NA	NA	NA	NA	NA	NA	NA	NA	NA	1	60	NA	F	1	1	0	1	3	0	1	NA	NA	NA	NA	NA	0	1	0	3
GEO630E	Control	GEO	17	0	0	0	14	0	0	0	3	92	9	1	8	82	0	0	1	0	43	2	2	0	37	0	0	4	0	1	60	1	F	1	1	0	1	3	0	1	3	1	0	0	4	1	1	1	1
GEO707B	Control	GEO	0	0	0	0	0	0	0	0	0	1	0	0	0	0	0	0	0	1	0	0	0	0	0	0	0	0	0	1	60	NA	M	1	1	0	1	3	1	0	1	1	0	1	1	1	0	0	3
GEO707D	Control	GEO	0	0	0	0	0	0	0	0	0	NA	NA	NA	NA	NA	NA	NA	NA	NA	0	0	0	0	0	0	0	0	0	NA	60	NA	M	NA	1	0	1	1	1	0	2	1	1	0	2	0	0	0	3
GEO723B	Control	GEO	0	0	0	0	0	0	0	0	0	NA	NA	NA	NA	NA	NA	NA	NA	NA	NA	NA	NA	NA	NA	NA	NA	NA	NA	NA	NA	NA	NA	NA	3	0	1	2	1	1	NA	NA	NA	NA	NA	0	0	0	3
GEO723D	Control	GEO	0	0	0	0	0	0	0	0	0	0	0	0	0	0	0	0	0	0	0	0	0	0	0	0	0	0	0	1	45	3	M	0	1	0	1	3	0	0	1	0	0	0	0	0	1	0	3
GEO730A	Control	GEO	0	0	0	0	0	0	0	0	0	0	0	0	0	0	0	0	0	0	0	0	0	0	0	0	0	0	0	1	45	3	M	0	2	0	1	3	0	1	2	1	1	0	1	1	0	0	2
GEO730C	Control	GEO	0	0	0	0	0	0	0	0	0	0	0	0	0	0	0	0	0	0	NA	NA	NA	NA	NA	NA	NA	NA	NA	0	45	1	M	0	1	0	0	1	0	0	NA	NA	NA	NA	NA	0	2	0	0
GEO730D	Control	GEO	96	8	8	0	88	0	0	0	0	NA	NA	NA	NA	NA	NA	NA	NA	NA	NA	NA	NA	NA	NA	NA	NA	NA	NA	1	60	1	F	1	1	0	0	2	0	1	NA	NA	NA	NA	NA	0	1	0	0
GEO809A	Control	GEO	28	5	5	0	23	0	0	0	0	430	13	0	13	0	417	0	0	0	0	0	0	0	0	0	0	0	0	1	45	3	F	1	3	0	1	3	1	2	3	0	1	1	2	1	3	2	1
GEO809C	Control	GEO	112	41	41	0	71	0	0	0	0	NA	NA	NA	NA	NA	NA	NA	NA	NA	4	0	0	0	4	0	0	0	0	1	60	3	M	0	1	0	1	3	0	1	1	1	0	0	5	0	2	0	1
GEO809E	Control	GEO	234	183	0	183	1	50	0	0	0	87	0	0	0	28	58	0	1	0	NA	NA	NA	NA	NA	NA	NA	NA	NA	1	45	3	F	0	1	0	0	2	0	2	NA	NA	NA	NA	NA	0	3	0	0
GEO816B	Control	GEO	189	2	2	0	187	0	0	0	0	NA	NA	NA	NA	NA	NA	NA	NA	NA	NA	NA	NA	NA	NA	NA	NA	NA	NA	1	60	NA	F	1	1	1	1	4	0	2	NA	NA	NA	NA	NA	0	4	0	0
GEO816D	Control	GEO	15	0	0	0	15	0	0	0	0	NA	NA	NA	NA	NA	NA	NA	NA	NA	0	0	0	0	0	0	0	0	0	1	45	3	F	1	1	1	1	4	1	1	2	0	0	1	2	0	2	0	0
PET609B	Control	PET	2	0	0	0	2	0	0	0	0	0	0	0	0	0	0	0	0	0	0	0	0	0	0	0	0	0	0	1	60	3	F	1	0	0	1	1	0	1	1	0	1	0	0	0	0	0	2
PET609D	Control	PET	0	0	0	0	0	0	0	0	0	0	0	0	0	0	0	0	0	0	NA	NA	NA	NA	NA	NA	NA	NA	NA	0	45	NA	M	1	2	1	1	3	0	0	NA	NA	NA	NA	NA	0	1	0	1
PET616A	Control	PET	0	0	0	0	0	0	0	0	0	0	0	0	0	0	0	0	0	0	NA	NA	NA	NA	NA	NA	NA	NA	NA	NA	NA	NA	NA	NA	1	0	0	2	1	0	NA	NA	NA	NA	NA	0	6	0	2
PET616C	Control	PET	0	0	0	0	0	0	0	0	0	0	0	0	0	0	0	0	0	0	0	0	0	0	0	0	0	0	0	1	45	2	M	1	1	0	1	3	0	0	1	0	1	0	NA	1	1	0	0
PET616E	Control	PET	206	24	19	5	39	133	10	0	0	0	0	0	0	0	0	0	0	0	0	0	0	0	0	0	0	0	0	0	60	1	F	1	0	0	0	0	1	2	1	0	1	1	NA	0	3	0	1
PET703A	Control	PET	0	0	0	0	0	0	0	0	0	0	0	0	0	0	0	0	0	0	25	0	0	0	0	25	0	0	0	0	45	1	M	0	0	1	0	2	0	0	0	0	1	0	3	0	2	0	1
PET703C	Control	PET	0	0	0	0	0	0	0	0	0	NA	NA	NA	NA	NA	NA	NA	NA	NA	NA	NA	NA	NA	NA	NA	NA	NA	NA	1	45	3	F	1	1	0	1	3	0	0	NA	NA	NA	NA	NA	0	0	0	2
PET703E	Control	PET	29	0	0	0	0	11	18	0	0	8	0	0	0	8	0	0	0	0	19	0	0	0	19	0	0	0	0	1	45	2	F	1	2	0	1	3	0	1	3	1	0	0	2	0	2	0	0
PET710B	Control	PET	0	0	0	0	0	0	0	0	0	0	0	0	0	0	0	0	0	0	3	0	0	0	3	0	0	0	0	0	60	2	M	1	1	1	0	3	1	0	0	0	0	0	2	2	2	0	4
PET710D	Control	PET	0	0	0	0	0	0	0	0	0	0	0	0	0	0	0	0	0	0	0	0	0	0	0	0	0	0	0	1	60	2	F	1	1	0	1	3	1	0	NA	NA	NA	NA	4	0	1	0	1
PET719B	Control	PET	0	0	0	0	0	0	0	0	0	0	0	0	0	0	0	0	0	0	NA	NA	NA	NA	NA	NA	NA	NA	NA	NA	60	NA	M	NA	1	1	1	3	1	0	NA	NA	NA	NA	NA	0	0	1	0
PET719D	Control	PET	181	10	3	7	31	107	33	0	0	0	0	0	0	0	0	0	0	0	NA	NA	NA	NA	NA	NA	NA	NA	NA	0	45	1	F	0	0	1	1	4	0	2	NA	NA	NA	NA	NA	0	3	0	1
PET719E	Control	PET	19	4	4	0	9	6	0	0	0	NA	NA	NA	NA	NA	NA	NA	NA	NA	NA	NA	NA	NA	NA	NA	NA	NA	NA	NA	60	NA	F	NA	0	0	1	1	0	2	NA	NA	NA	NA	NA	1	1	0	1
PET726C	Control	PET	45	25	25	0	20	0	0	0	0	0	0	0	0	0	0	0	0	0	NA	NA	NA	NA	NA	NA	NA	NA	NA	NA	60	NA	F	NA	0	1	0	3	0	1	NA	NA	NA	NA	NA	1	1	0	0
PET726E	Control	PET	0	0	0	0	0	0	0	0	0	30	0	0	0	3	27	0	0	0	0	0	0	0	0	0	0	0	0	0	60	NA	M	1	1	1	0	3	0	0	1	0	1	0	0	0	0	0	1
PET811A	Control	PET	0	0	0	0	0	0	0	0	0	102	0	0	0	0	0	0	102	0	0	0	0	0	0	0	0	0	0	NA	60	NA	M	NA	2	0	0	0	0	0	1	1	0	0	2	0	0	0	0
PET811C	Control	PET	112	0	0	0	0	112	0	0	0	NA	NA	NA	NA	NA	NA	NA	NA	NA	0	0	0	0	0	0	0	0	0	0	45	2	F	0	1	0	0	0	0	1	0	1	0	0	1	0	1	0	0
PET811E	Control	PET	27	0	0	0	27	0	0	0	0	NA	NA	NA	NA	NA	NA	NA	NA	NA	NA	NA	NA	NA	NA	NA	NA	NA	NA	NA	NA	NA	F	NA	3	1	1	4	1	1	NA	NA	NA	NA	NA	0	0	0	3
PET811F	Control	PET	NA	NA	NA	NA	NA	NA	NA	NA	NA	61	7	7	0	50	0	0	0	4	86	1	1	0	85	0	0	0	0	0	60	2	M	1	1	0	1	2	1	NA	2	1	0	0	3	NA	NA	NA	NA
PET818C	Control	PET	0	0	0	0	0	0	0	0	0	0	0	0	0	0	0	0	0	0	0	0	0	0	0	0	0	0	0	0	60	1	M	1	1	1	0	3	0	0	1	0	1	0	0	0	2	1	3
PET818E	Control	PET	633	49	49	0	564	20	0	0	0	0	0	0	0	0	0	0	0	0	2376	427	427	0	1949	0	0	0	0	0	45	1	M	1	1	1	0	1	0	4	1	1	1	0	10	3	2	0	1
SHE607B	Control	SHE	0	0	0	0	0	0	0	0	0	50	0	0	0	0	50	0	0	0	0	0	0	0	0	0	0	0	0	1	45	3	F	1	1	0	1	2	1	0	1	1	0	1	1	0	1	0	1
SHE607D	Control	SHE	0	0	0	0	0	0	0	0	0	3	0	0	0	0	3	0	0	0	0	0	0	0	0	0	0	0	0	1	60	2	F	0	1	1	1	3	1	0	2	1	1	0	0	0	0	0	1
SHE614A	Control	SHE	6	0	0	0	1	0	0	0	5	0	0	0	0	0	0	0	0	0	0	0	0	0	0	0	0	0	0	1	60	3	F	1	1	0	1	3	1	1	2	1	0	1	1	0	1	0	1
SHE614C	Control	SHE	0	0	0	0	0	0	0	0	0	0	0	0	0	0	0	0	0	0	0	0	0	0	0	0	0	0	0	1	60	2	M	1	1	0	0	3	0	0	1	1	0	1	0	0	0	0	2
SHE614E	Control	SHE	11	3	3	0	8	0	0	0	0	276	53	0	53	3	133	87	0	0	160	0	0	0	128	0	0	32	0	1	60	3	M	1	1	0	1	2	1	1	1	0	0	1	2	0	4	0	2
SHE701A	Control	SHE	170	5	5	0	86	0	17	0	62	0	0	0	0	0	0	0	0	0	46	0	0	0	6	40	0	0	0	1	60	2	F	1	1	0	1	1	0	2	1	1	1	0	4	0	5	0	0
SHE701C	Control	SHE	154	3	3	0	136	1	0	0	14	NA	NA	NA	NA	NA	NA	NA	NA	NA	NA	NA	NA	NA	NA	NA	NA	NA	NA	0	60	3	F	1	0	0	1	1	0	5	NA	NA	NA	NA	NA	1	12	2	0
SHE701E	Control	SHE	0	0	0	0	0	0	0	0	0	0	0	0	0	0	0	0	0	0	0	0	0	0	0	0	0	0	0	1	60	3	M	1	1	0	0	0	1	1	1	1	0	1	0	0	0	0	2
SHE701F	Control	SHE	NA	NA	NA	NA	NA	NA	NA	NA	NA	NA	NA	NA	NA	NA	NA	NA	NA	NA	NA	NA	NA	NA	NA	NA	NA	NA	NA	NA	60	NA	M	NA	1	0	1	3	1	NA	NA	NA	NA	NA	NA	NA	NA	NA	NA
SHE708C	Control	SHE	0	0	0	0	0	0	0	0	0	0	0	0	0	0	0	0	0	0	0	0	0	0	0	0	0	0	0	1	60	3	F	1	3	1	1	4	1	0	1	1	0	0	0	NA	NA	NA	NA
SHE708E	Control	SHE	0	0	0	0	0	0	0	0	0	0	0	0	0	0	0	0	0	0	220	21	3	18	52	135	6	6	0	1	60	2	F	1	1	1	1	3	1	0	1	1	1	1	2	0	0	0	0
SHE708F	Control	SHE	NA	NA	NA	NA	NA	NA	NA	NA	NA	NA	NA	NA	NA	NA	NA	NA	NA	NA	NA	NA	NA	NA	NA	NA	NA	NA	NA	1	60	NA	M	1	1	0	1	1	0	NA	NA	NA	NA	NA	NA	NA	NA	NA	NA
SHE720B	Control	SHE	41	1	1	0	40	0	0	0	0	0	0	0	0	0	0	0	0	0	10	0	0	0	10	0	0	0	0	1	60	3	F	1	1	0	1	3	1	2	1	1	0	1	4	0	3	0	3
SHE720D	Control	SHE	67	43	43	0	24	0	0	0	0	0	0	0	0	0	0	0	0	0	17	2	2	0	10	5	0	0	0	1	60	2	F	1	1	1	0	3	0	2	3	0	1	0	7	0	9	0	0
SHE727A	Control	SHE	0	0	0	0	0	0	0	0	0	0	0	0	0	0	0	0	0	0	0	0	0	0	0	0	0	0	0	1	45	3	F	1	3	0	1	3	0	1	3	1	0	0	2	0	1	0	1
SHE727C	Control	SHE	10	0	0	0	10	0	0	0	0	0	0	0	0	0	0	0	0	0	105	11	11	0	86	0	0	1	7	1	45	3	F	1	3	1	1	4	0	2	2	1	1	0	4	0	1	1	3
SHE727E	Control	SHE	810	118	116	2	692	0	0	0	0	0	0	0	0	0	0	0	0	0	0	0	0	0	0	0	0	0	0	1	60	3	F	1	1	0	0	2	0	4	2	1	1	0	3	0	4	1	1
SHE812A	Control	SHE	27	5	5	0	22	0	0	0	0	0	0	0	0	0	0	0	0	0	NA	NA	NA	NA	NA	NA	NA	NA	NA	1	60	3	F	1	3	0	1	3	1	1	NA	NA	NA	NA	NA	0	3	0	3
SHE812C	Control	SHE	162	30	30	0	130	0	0	0	2	5	0	0	0	0	0	0	5	0	0	0	0	0	0	0	0	0	0	1	60	NA	F	1	0	0	1	2	0	4	2	0	1	0	1	1	5	3	0
SHE812E	Control	SHE	117	36	36	0	81	0	0	0	0	137	20	17	3	53	58	0	6	0	102	17	17	0	85	0	0	0	0	1	60	3	M	1	1	0	1	2	0	5	2	1	1	1	8	1	7	0	1
SHE812F	Control	SHE	NA	NA	NA	NA	NA	NA	NA	NA	NA	NA	NA	NA	NA	NA	NA	NA	NA	NA	NA	NA	NA	NA	NA	NA	NA	NA	NA	NA	60	NA	F	NA	1	0	1	1	0	NA	NA	NA	NA	NA	NA	NA	NA	NA	NA
SHE819C	Control	SHE	0	0	0	0	0	0	0	0	0	NA	NA	NA	NA	NA	NA	NA	NA	NA	NA	NA	NA	NA	NA	NA	NA	NA	NA	1	60	3	M	1	2	1	1	4	0	1	NA	NA	NA	NA	NA	1	6	0	1
SHE819E	Control	SHE	0	0	0	0	0	0	0	0	0	0	0	0	0	0	0	0	0	0	NA	NA	NA	NA	NA	NA	NA	NA	NA	1	60	3	F	NA	0	1	0	2	0	0	NA	NA	NA	NA	NA	0	1	0	0
SIL611B	Control	SIL	209	7	0	7	26	149	27	0	0	0	0	0	0	0	0	0	0	0	0	0	0	0	0	0	0	0	0	0	45	2	M	0	1	1	0	3	0	3	1	0	1	0	0	1	2	0	0
SIL611D	Control	SIL	1	0	0	0	0	0	1	0	0	57	7	4	3	0	0	48	0	2	0	0	0	0	0	0	0	0	0	1	45	3	F	0	2	0	0	1	1	1	3	1	0	0	0	0	0	0	3
SIL618A	Control	SIL	0	0	0	0	0	0	0	0	0	0	0	0	0	0	0	0	0	0	0	0	0	0	0	0	0	0	0	1	45	3	M	1	3	0	1	3	1	0	3	1	0	1	1	0	1	0	0
SIL618C	Control	SIL	0	0	0	0	0	0	0	0	0	0	0	0	0	0	0	0	0	0	0	0	0	0	0	0	0	0	0	1	45	2	M	1	1	0	1	2	0	0	3	1	0	1	1	1	0	0	1
SIL618E	Control	SIL	463	0	0	0	11	50	398	0	4	0	0	0	0	0	0	0	0	0	NA	NA	NA	NA	NA	NA	NA	NA	NA	1	60	3	F	NA	1	0	1	2	1	2	NA	NA	NA	NA	NA	0	2	0	2
SIL618F	Control	SIL	743	26	0	26	26	305	71	12	303	0	0	0	0	0	0	0	0	0	NA	NA	NA	NA	NA	NA	NA	NA	NA	1	60	NA	F	1	1	1	1	4	1	4	NA	NA	NA	NA	NA	1	3	0	1
SIL629A	Control	SIL	25	0	0	0	13	12	0	0	0	7	0	0	0	0	0	0	7	0	133	0	0	0	67	33	0	0	33	1	45	NA	M	1	1	0	1	2	0	1	1	1	1	0	3	1	4	0	0
SIL629C	Control	SIL	143	5	5	0	132	0	0	0	6	25	0	0	0	9	0	0	0	16	NA	NA	NA	NA	NA	NA	NA	NA	NA	1	45	3	F	0	3	0	1	2	1	3	NA	NA	NA	NA	NA	1	3	3	3
SIL629E	Control	SIL	57	3	3	0	45	9	0	0	0	0	0	0	0	0	0	0	0	0	0	0	0	0	0	0	0	0	0	1	60	NA	M	1	1	0	1	3	1	4	3	1	0	1	2	1	5	0	3
SIL706B	Control	SIL	1	0	0	0	0	0	0	0	1	0	0	0	0	0	0	0	0	0	181	27	27	0	139	0	0	14	1	1	45	1	F	1	3	0	1	3	0	1	3	1	0	1	5	0	0	0	2
SIL706D	Control	SIL	0	0	0	0	0	0	0	0	0	0	0	0	0	0	0	0	0	0	0	0	0	0	0	0	0	0	0	1	60	3	M	1	1	0	1	1	1	0	1	1	0	1	1	0	1	0	1
SIL722B	Control	SIL	0	0	0	0	0	0	0	0	0	20	0	0	0	4	10	0	6	0	27	1	1	0	12	0	0	14	0	1	45	3	M	1	2	0	1	3	1	0	0	1	0	0	5	0	0	0	1
SIL722D	Control	SIL	17	3	3	0	14	0	0	0	0	121	10	10	0	67	22	20	2	0	36	2	2	0	34	0	0	0	0	0	60	1	M	1	3	0	1	2	1	1	1	1	0	0	2	0	0	0	0
SIL729A	Control	SIL	22	9	9	0	13	0	0	0	0	1	0	0	0	1	0	0	0	0	230	15	10	5	210	0	5	0	0	1	60	3	F	1	2	0	1	3	1	1	3	1	0	1	3	0	3	0	0
SIL729C	Control	SIL	104	4	4	0	75	0	0	0	25	0	0	0	0	0	0	0	0	0	304	64	36	28	44	124	0	0	72	1	60	3	F	1	3	0	1	2	0	3	3	1	0	1	1	0	4	1	0
SIL729E	Control	SIL	676	220	220	0	316	0	0	0	140	2	0	0	0	2	0	0	0	0	196	7	5	2	57	130	2	0	0	0	60	1	F	1	3	0	1	2	1	2	1	0	0	0	5	2	6	1	0
SIL810A	Control	SIL	44	7	7	0	37	0	0	0	0	0	0	0	0	0	0	0	0	0	NA	NA	NA	NA	NA	NA	NA	NA	NA	1	45	1	M	0	2	1	0	3	1	3	NA	NA	NA	NA	NA	0	2	0	0
SIL810C	Control	SIL	2	0	0	0	2	0	0	0	0	30	0	0	0	0	0	0	0	30	NA	NA	NA	NA	NA	NA	NA	NA	NA	1	45	3	M	1	1	0	1	3	0	1	NA	NA	NA	NA	NA	0	1	1	0
SIL810E	Control	SIL	0	0	0	0	0	0	0	0	0	0	0	0	0	0	0	0	0	0	22	2	2	0	20	0	0	0	0	1	45	3	M	1	1	0	1	3	1	0	3	1	0	1	1	0	0	0	0
SIL817B	Control	SIL	0	0	0	0	0	0	0	0	0	89	6	5	1	3	0	0	80	0	0	0	0	0	0	0	0	0	0	1	60	3	F	1	2	0	1	3	1	0	1	1	0	1	1	0	2	0	3
SIL817D	Control	SIL	210	0	0	0	60	150	0	0	0	10	2	2	0	8	0	0	0	0	NA	NA	NA	NA	NA	NA	NA	NA	NA	1	45	3	F	1	3	1	1	4	1	2	NA	NA	NA	NA	NA	0	6	0	2
TRI608B	Control	TRI	0	0	0	0	0	0	0	0	0	0	0	0	0	0	0	0	0	0	NA	NA	NA	NA	NA	NA	NA	NA	NA	0	60	NA	F	NA	1	1	0	2	0	0	NA	NA	NA	NA	NA	0	0	0	1
TRI608D	Control	TRI	7	6	6	0	1	0	0	0	0	0	0	0	0	0	0	0	0	0	NA	NA	NA	NA	NA	NA	NA	NA	NA	0	45	1	M	1	1	1	1	4	0	1	NA	NA	NA	NA	NA	0	1	0	1
TRI615A	Control	TRI	0	0	0	0	0	0	0	0	0	0	0	0	0	0	0	0	0	0	0	0	0	0	0	0	0	0	0	0	60	1	M	1	1	1	1	4	1	0	0	0	0	0	0	0	0	0	1
TRI615C	Control	TRI	0	0	0	0	0	0	0	0	0	0	0	0	0	0	0	0	0	0	0	0	0	0	0	0	0	0	0	0	60	1	F	1	1	1	1	3	1	0	0	0	0	0	0	1	1	1	1
TRI615E	Control	TRI	0	0	0	0	0	0	0	0	0	0	0	0	0	0	0	0	0	0	0	0	0	0	0	0	0	0	0	0	45	NA	M	1	1	0	0	2	1	0	1	1	0	1	3	0	6	0	0
TRI702A	Control	TRI	1	0	0	0	1	0	0	0	0	105	12	10	2	0	18	0	75	0	NA	NA	NA	NA	NA	NA	NA	NA	NA	0	45	1	M	0	2	0	1	2	0	1	NA	NA	NA	NA	NA	0	1	0	1
TRI702C	Control	TRI	28	0	0	0	28	0	0	0	0	NA	NA	NA	NA	NA	NA	NA	NA	NA	NA	NA	NA	NA	NA	NA	NA	NA	NA	0	60	1	F	0	1	1	0	2	0	1	NA	NA	NA	NA	NA	0	0	0	1
TRI702E	Control	TRI	71	31	31	0	40	0	0	0	0	0	0	0	0	0	0	0	0	0	40	0	0	0	40	0	0	0	0	0	60	NA	M	1	2	1	0	3	0	1	0	1	1	1	1	0	0	0	2
TRI709A	Control	TRI	0	0	0	0	0	0	0	0	0	0	0	0	0	0	0	0	0	0	0	0	0	0	0	0	0	0	0	0	60	NA	M	1	1	1	1	1	0	0	2	1	1	0	0	0	0	0	0
TRI709C	Control	TRI	0	0	0	0	0	0	0	0	0	0	0	0	0	0	0	0	0	0	0	0	0	0	0	0	0	0	0	1	60	2	M	1	1	1	1	2	0	0	2	0	1	0	0	0	0	0	1
TRI709E	Control	TRI	0	0	0	0	0	0	0	0	0	1	0	0	0	0	0	0	1	0	3	0	0	0	2	0	0	1	0	1	45	2	M	1	2	1	0	2	0	0	2	0	1	0	2	0	0	0	1
TRI709F	Control	TRI	NA	NA	NA	NA	NA	NA	NA	NA	NA	NA	NA	NA	NA	NA	NA	NA	NA	NA	NA	NA	NA	NA	NA	NA	NA	NA	NA	1	45	NA	M	0	1	0	1	2	0	NA	NA	NA	NA	NA	NA	NA	NA	NA	NA
TRI721B	Control	TRI	0	0	0	0	0	0	0	0	0	2	2	2	0	0	0	0	0	0	NA	NA	NA	NA	NA	NA	NA	NA	NA	1	60	1	M	NA	1	0	1	3	1	0	NA	NA	NA	NA	NA	0	0	0	1
TRI721D	Control	TRI	0	0	0	0	0	0	0	0	0	5	0	0	0	1	0	0	4	0	NA	NA	NA	NA	NA	NA	NA	NA	NA	0	60	2	F	1	1	1	1	4	0	0	NA	NA	NA	NA	NA	0	0	0	2
TRI721F	Control	TRI	NA	NA	NA	NA	NA	NA	NA	NA	NA	0	0	0	0	0	0	0	0	0	167	29	27	2	84	46	2	6	0	0	45	2	M	1	1	0	0	1	0	NA	0	0	1	0	3	NA	NA	NA	NA
TRI728B	Control	TRI	0	0	0	0	0	0	0	0	0	0	0	0	0	0	0	0	0	0	69	19	19	0	50	0	0	0	0	1	60	1	F	1	0	1	0	3	0	0	1	1	1	1	1	0	0	0	0
TRI728D	Control	TRI	1457	556	366	190	542	359	0	0	0	0	0	0	0	0	0	0	0	0	48	2	2	0	45	0	0	1	0	0	60	2	F	1	0	1	0	3	0	2	1	1	0	0	1	0	2	0	0
TRI728E	Control	TRI	870	91	91	0	766	13	0	0	0	0	0	0	0	0	0	0	0	0	0	0	0	0	0	0	0	0	0	0	60	1	M	1	1	1	1	3	0	6	2	0	0	0	NA	0	6	0	1
TRI728F	Control	TRI	NA	NA	NA	NA	NA	NA	NA	NA	NA	207	34	34	0	83	0	0	90	0	924	114	114	0	770	0	0	40	0	1	60	2	M	1	1	0	1	1	1	NA	0	1	1	0	9	NA	NA	NA	NA
TRI813A	Control	TRI	0	0	0	0	0	0	0	0	0	0	0	0	0	0	0	0	0	0	NA	NA	NA	NA	NA	NA	NA	NA	NA	0	60	NA	M	1	1	0	0	2	1	0	NA	NA	NA	NA	NA	0	1	0	1
TRI813B	Control	TRI	138	13	13	0	125	0	0	0	0	0	0	0	0	0	0	0	0	0	NA	NA	NA	NA	NA	NA	NA	NA	NA	0	45	2	M	1	1	0	1	3	1	1	NA	NA	NA	NA	NA	1	3	1	0
TRI813C	Control	TRI	0	0	0	0	0	0	0	0	0	0	0	0	0	0	0	0	0	0	0	0	0	0	0	0	0	0	0	0	60	1	F	0	1	0	1	2	0	0	2	1	1	1	2	0	3	0	1
TRI813E	Control	TRI	45	0	0	0	45	0	0	0	0	0	0	0	0	0	0	0	0	0	0	0	0	0	0	0	0	0	0	NA	45	1	F	1	0	1	0	3	0	1	0	0	0	0	NA	1	0	1	1
TRI820B	Control	TRI	159	27	27	0	132	0	0	0	0	0	0	0	0	0	0	0	0	0	87	30	30	0	45	0	0	12	0	1	60	2	F	1	1	0	1	2	0	7	1	1	0	0	1	0	9	0	1
DEN610A	Education	DEN	0	0	0	0	0	0	0	0	0	0	0	0	0	0	0	0	0	0	0	0	0	0	0	0	0	0	0	0	60	2	F	1	1	1	1	3	1	0	1	1	1	1	0	0	0	0	3
DEN610C	Education	DEN	149	1	0	1	0	107	41	0	0	0	0	0	0	0	0	0	0	0	185	23	23	0	154	0	0	6	2	0	60	1	F	0	1	1	1	4	1	1	0	0	1	0	3	1	2	0	2
DEN610E	Education	DEN	77	9	0	9	3	61	4	0	0	0	0	0	0	0	0	0	0	0	0	0	0	0	0	0	0	0	0	0	60	3	M	1	2	1	1	4	1	1	2	0	1	0	6	0	3	0	3
DEN617B	Education	DEN	3	0	0	0	0	0	0	0	3	0	0	0	0	0	0	0	0	0	0	0	0	0	0	0	0	0	0	1	60	NA	F	1	1	1	0	3	1	1	1	0	1	0	1	0	2	0	1
DEN617D	Education	DEN	126	1	1	0	117	0	0	0	8	0	0	0	0	0	0	0	0	0	45	4	4	0	35	0	0	0	6	0	60	2	F	1	1	0	0	0	0	3	1	0	0	0	4	0	1	0	3
DEN628B	Education	DEN	0	0	0	0	0	0	0	0	0	0	0	0	0	0	0	0	0	0	0	0	0	0	0	0	0	0	0	0	60	1	M	1	1	1	1	3	1	0	1	1	0	1	0	0	3	0	1
DEN628D	Education	DEN	226	72	70	2	120	34	0	0	0	0	0	0	0	0	0	0	0	0	278	111	111	0	120	45	0	0	2	0	60	1	F	0	1	1	0	3	0	2	1	0	1	0	8	3	6	0	1
DEN705A	Education	DEN	0	0	0	0	0	0	0	0	0	1	0	0	0	1	0	0	0	0	273	173	138	35	8	91	0	1	0	1	45	3	F	1	2	0	1	1	1	0	1	1	0	1	2	0	0	2	0
DEN705C	Education	DEN	0	0	0	0	0	0	0	0	0	0	0	0	0	0	0	0	0	0	0	0	0	0	0	0	0	0	0	0	45	2	F	0	1	0	1	2	0	0	1	0	1	1	2	0	0	0	1
DEN705E	Education	DEN	111	30	30	0	56	3	0	4	18	24	2	2	0	6	11	0	4	1	141	12	10	2	25	100	0	0	4	0	45	1	M	0	1	1	1	3	0	1	3	1	1	1	3	0	2	0	0
DEN724A	Education	DEN	0	0	0	0	0	0	0	0	0	0	0	0	0	0	0	0	0	0	32	3	3	0	6	0	0	23	0	0	45	NA	M	NA	3	1	0	2	0	0	1	1	1	0	1	0	0	0	1
DEN724C	Education	DEN	0	0	0	0	0	0	0	0	0	NA	NA	NA	NA	NA	NA	NA	NA	NA	NA	NA	NA	NA	NA	NA	NA	NA	NA	NA	45	NA	M	NA	0	0	1	1	0	0	NA	NA	NA	NA	NA	0	0	0	1
DEN724E	Education	DEN	10	0	0	0	10	0	0	0	0	0	0	0	0	0	0	0	0	0	0	0	0	0	0	0	0	0	0	NA	60	1	F	1	1	1	1	4	0	1	0	0	0	0	1	0	1	0	1
DEN731B	Education	DEN	390	3	3	0	105	282	0	0	0	81	31	18	13	0	46	0	4	0	54	4	4	0	50	0	0	0	0	0	45	1	M	0	3	1	0	3	0	2	0	0	1	0	3	1	3	0	0
DEN731D	Education	DEN	967	9	9	0	718	0	0	240	0	10	0	0	0	9	0	0	1	0	NA	NA	NA	NA	NA	NA	NA	NA	NA	0	45	3	F	0	0	1	0	1	0	3	NA	NA	NA	NA	NA	0	4	0	2
DEN813D	Education	DEN	611	14	14	0	597	0	0	0	0	0	0	0	0	0	0	0	0	0	0	0	0	0	0	0	0	0	0	0	45	1	F	0	0	1	1	4	0	3	1	1	1	1	NA	2	2	1	0
DEN813E	Education	DEN	0	0	0	0	0	0	0	0	0	0	0	0	0	0	0	0	0	0	NA	NA	NA	NA	NA	NA	NA	NA	NA	0	45	2	M	NA	1	1	1	3	0	0	NA	NA	NA	NA	NA	0	0	0	0
DEN820A	Education	DEN	36	14	13	1	20	2	0	0	0	0	0	0	0	0	0	0	0	0	NA	NA	NA	NA	NA	NA	NA	NA	NA	0	60	NA	M	0	2	1	0	2	0	2	NA	NA	NA	NA	NA	0	2	0	0
DEN820D	Education	DEN	0	0	0	0	0	0	0	0	0	0	0	0	0	0	0	0	0	0	NA	NA	NA	NA	NA	NA	NA	NA	NA	0	60	1	F	0	1	1	0	3	1	0	NA	NA	NA	NA	NA	0	1	1	0
DEN820E	Education	DEN	111	28	28	0	83	0	0	0	0	0	0	0	0	0	0	0	0	0	NA	NA	NA	NA	NA	NA	NA	NA	NA	0	45	NA	F	0	0	1	0	3	0	5	NA	NA	NA	NA	NA	0	1	1	0
GEO612A	Education	GEO	0	0	0	0	0	0	0	0	0	0	0	0	0	0	0	0	0	0	NA	NA	NA	NA	NA	NA	NA	NA	NA	1	60	3	M	1	2	0	1	1	0	0	NA	NA	NA	NA	NA	0	0	0	0
GEO612B	Education	GEO	0	0	0	0	0	0	0	0	0	0	0	0	0	0	0	0	0	0	NA	NA	NA	NA	NA	NA	NA	NA	NA	1	45	NA	F	0	1	1	1	4	0	0	NA	NA	NA	NA	NA	0	1	0	2
GEO612C	Education	GEO	0	0	0	0	0	0	0	0	0	0	0	0	0	0	0	0	0	0	NA	NA	NA	NA	NA	NA	NA	NA	NA	1	60	3	F	1	1	0	1	3	1	0	NA	NA	NA	NA	NA	0	0	0	2
GEO612D	Education	GEO	0	0	0	0	0	0	0	0	0	0	0	0	0	0	0	0	0	0	NA	NA	NA	NA	NA	NA	NA	NA	NA	1	60	3	F	NA	2	0	1	3	0	0	NA	NA	NA	NA	NA	0	0	0	0
GEO619B	Education	GEO	97	0	0	0	54	0	0	0	43	0	0	0	0	0	0	0	0	0	0	0	0	0	0	0	0	0	0	1	45	3	M	1	1	1	1	2	0	1	3	1	0	1	1	0	1	0	0
GEO630C	Education	GEO	0	0	0	0	0	0	0	0	0	0	0	0	0	0	0	0	0	0	0	0	0	0	0	0	0	0	0	1	60	3	F	1	1	0	1	3	1	1	1	1	0	1	0	0	0	0	4
GEO630D	Education	GEO	0	0	0	0	0	0	0	0	0	0	0	0	0	0	0	0	0	0	0	0	0	0	0	0	0	0	0	0	60	NA	M	1	3	0	1	3	0	0	1	1	0	1	1	0	2	0	1
GEO707A	Education	GEO	42	9	9	0	32	1	0	0	0	NA	NA	NA	NA	NA	NA	NA	NA	NA	NA	NA	NA	NA	NA	NA	NA	NA	NA	1	45	3	M	0	2	0	1	2	0	2	NA	NA	NA	NA	NA	0	2	0	0
GEO707C	Education	GEO	0	0	0	0	0	0	0	0	0	0	0	0	0	0	0	0	0	0	0	0	0	0	0	0	0	0	0	1	60	NA	M	1	1	0	1	3	0	0	1	1	0	0	0	NA	NA	NA	NA
GEO707E	Education	GEO	81	5	5	0	76	0	0	0	0	0	0	0	0	0	0	0	0	0	0	0	0	0	0	0	0	0	0	1	45	NA	M	0	1	1	0	2	0	1	1	1	0	1	0	0	1	0	2
GEO723A	Education	GEO	0	0	0	0	0	0	0	0	0	0	0	0	0	0	0	0	0	0	0	0	0	0	0	0	0	0	0	1	45	3	M	0	1	0	1	3	1	0	3	1	0	1	3	0	0	0	0
GEO723C	Education	GEO	0	0	0	0	0	0	0	0	0	NA	NA	NA	NA	NA	NA	NA	NA	NA	NA	NA	NA	NA	NA	NA	NA	NA	NA	1	60	3	M	1	1	0	0	1	0	0	NA	NA	NA	NA	NA	0	1	0	0
GEO723E	Education	GEO	19	3	3	0	15	0	0	1	0	0	0	0	0	0	0	0	0	0	NA	NA	NA	NA	NA	NA	NA	NA	NA	1	60	NA	F	NA	3	0	1	1	1	3	NA	NA	NA	NA	NA	0	1	0	2
GEO730B	Education	GEO	1198	159	55	104	128	911	0	0	0	0	0	0	0	0	0	0	0	0	NA	NA	NA	NA	NA	NA	NA	NA	NA	1	45	3	M	0	1	0	1	3	0	6	NA	NA	NA	NA	NA	2	4	1	1
GEO730E	Education	GEO	1	0	0	0	1	0	0	0	0	NA	NA	NA	NA	NA	NA	NA	NA	NA	NA	NA	NA	NA	NA	NA	NA	NA	NA	1	60	NA	F	1	1	0	1	3	0	2	NA	NA	NA	NA	NA	0	3	0	1
GEO809B	Education	GEO	1	1	1	0	0	0	0	0	0	0	0	0	0	0	0	0	0	0	NA	NA	NA	NA	NA	NA	NA	NA	NA	NA	60	NA	F	NA	1	0	0	1	0	1	NA	NA	NA	NA	NA	0	1	2	4
GEO809D	Education	GEO	45	13	13	0	32	0	0	0	0	NA	NA	NA	NA	NA	NA	NA	NA	NA	NA	NA	NA	NA	NA	NA	NA	NA	NA	1	45	1	M	0	1	0	1	1	0	2	NA	NA	NA	NA	NA	0	0	0	2
GEO816A	Education	GEO	13	0	0	0	13	0	0	0	0	0	0	0	0	0	0	0	0	0	NA	NA	NA	NA	NA	NA	NA	NA	NA	1	45	3	M	1	2	0	1	2	0	1	NA	NA	NA	NA	NA	0	4	0	0
GEO816C	Education	GEO	169	13	13	0	156	0	0	0	0	3	0	0	0	0	1	0	2	0	38	0	0	0	38	0	0	0	0	1	45	1	F	1	1	1	1	4	1	3	2	1	0	1	4	0	10	0	2
GEO816E	Education	GEO	1	0	0	0	1	0	0	0	0	15	2	2	0	0	0	0	13	0	35	3	3	0	20	4	8	0	0	1	45	3	M	0	1	0	0	2	0	1	2	1	0	0	3	0	2	0	1
PET609A	Education	PET	154	21	18	3	42	91	0	0	0	0	0	0	0	0	0	0	0	0	0	0	0	0	0	0	0	0	0	0	45	NA	F	NA	0	1	0	2	0	3	0	0	0	0	0	1	2	0	0
PET609C	Education	PET	216	6	6	0	165	45	0	0	0	0	0	0	0	0	0	0	0	0	NA	NA	NA	NA	NA	NA	NA	NA	NA	0	60	1	M	1	1	1	0	3	0	4	NA	NA	NA	NA	NA	1	7	0	1
PET609E	Education	PET	1098	54	11	43	120	913	11	0	0	0	0	0	0	0	0	0	0	0	0	0	0	0	0	0	0	0	0	0	45	1	F	0	1	1	0	3	1	2	3	1	0	1	1	1	3	0	0
PET616B	Education	PET	0	0	0	0	0	0	0	0	0	0	0	0	0	0	0	0	0	0	672	83	46	37	109	163	312	5	0	0	60	1	M	1	1	1	0	3	0	0	1	1	1	0	5	2	4	1	1
PET616D	Education	PET	0	0	0	0	0	0	0	0	0	0	0	0	0	0	0	0	0	0	50	0	0	0	50	0	0	0	0	0	60	1	F	1	3	1	0	2	1	0	1	1	1	0	2	5	5	0	2
PET703B	Education	PET	3	0	0	0	0	3	0	0	0	2	0	0	0	0	2	0	0	0	147	22	0	22	0	125	0	0	0	0	60	2	M	NA	1	1	0	1	1	1	1	1	1	0	2	0	0	0	1
PET703D	Education	PET	14	0	0	0	14	0	0	0	0	0	0	0	0	0	0	0	0	0	0	0	0	0	0	0	0	0	0	1	60	2	F	1	1	0	1	3	0	1	2	1	0	0	1	0	2	0	4
PET710A	Education	PET	3	0	0	0	3	0	0	0	0	0	0	0	0	0	0	0	0	0	57	7	7	0	37	0	0	13	0	1	60	NA	M	1	1	0	1	2	1	1	1	1	0	1	1	0	1	0	1
PET710C	Education	PET	0	0	0	0	0	0	0	0	0	0	0	0	0	0	0	0	0	0	0	0	0	0	0	0	0	0	0	1	60	3	F	1	1	0	1	1	1	0	1	0	0	0	4	1	3	0	1
PET710E	Education	PET	0	0	0	0	0	0	0	0	0	NA	NA	NA	NA	NA	NA	NA	NA	NA	NA	NA	NA	NA	NA	NA	NA	NA	NA	NA	NA	NA	NA	NA	0	1	0	1	0	0	NA	NA	NA	NA	NA	1	1	0	1
PET719A	Education	PET	0	0	0	0	0	0	0	0	0	0	0	0	0	0	0	0	0	0	NA	NA	NA	NA	NA	NA	NA	NA	NA	0	60	2	F	0	0	0	0	2	0	0	NA	NA	NA	NA	NA	0	2	1	2
PET719C	Education	PET	144	11	0	11	0	133	0	0	0	103	0	0	0	29	74	0	0	0	64	7	7	0	51	0	0	6	0	0	60	1	F	1	0	1	0	1	0	1	1	0	1	1	4	1	4	0	2
PET726A	Education	PET	540	101	101	0	439	0	0	0	0	65	0	0	0	0	65	0	0	0	NA	NA	NA	NA	NA	NA	NA	NA	NA	0	45	NA	M	1	1	1	0	1	0	3	NA	NA	NA	NA	NA	2	3	0	1
PET726B	Education	PET	0	0	0	0	0	0	0	0	0	0	0	0	0	0	0	0	0	0	110	81	80	1	20	8	1	0	0	0	60	1	F	1	3	1	0	2	1	0	2	0	1	1	4	0	0	0	3
PET726D	Education	PET	0	0	0	0	0	0	0	0	0	0	0	0	0	0	0	0	0	0	NA	NA	NA	NA	NA	NA	NA	NA	NA	1	45	2	F	0	1	0	1	1	1	0	NA	NA	NA	NA	NA	1	0	0	1
PET811B	Education	PET	0	0	0	0	0	0	0	0	0	0	0	0	0	0	0	0	0	0	NA	NA	NA	NA	NA	NA	NA	NA	NA	0	45	NA	M	NA	1	0	0	0	0	0	NA	NA	NA	NA	NA	0	0	0	0
PET811D	Education	PET	326	53	53	0	141	132	0	0	0	1	0	0	0	0	0	0	1	0	0	0	0	0	0	0	0	0	0	1	60	2	F	1	0	1	1	4	0	2	2	1	1	1	3	1	1	0	2
PET818A	Education	PET	346	44	44	0	302	0	0	0	0	32	1	1	0	31	0	0	0	0	0	0	0	0	0	0	0	0	0	1	60	3	F	1	1	1	1	4	1	6	0	1	1	0	NA	1	6	0	4
PET818B	Education	PET	0	0	0	0	0	0	0	0	0	0	0	0	0	0	0	0	0	0	89	35	35	0	54	0	0	0	0	NA	60	NA	M	NA	2	1	1	4	0	0	2	0	1	0	4	1	2	0	0
PET818D	Education	PET	209	13	13	0	196	0	0	0	0	NA	NA	NA	NA	NA	NA	NA	NA	NA	2	0	0	0	2	0	0	0	0	0	45	NA	F	1	1	1	1	4	1	3	1	1	0	0	3	0	6	1	2
SHE607A	Education	SHE	0	0	0	0	0	0	0	0	0	0	0	0	0	0	0	0	0	0	0	0	0	0	0	0	0	0	0	1	60	2	F	1	1	1	1	3	1	0	1	1	1	1	0	0	1	0	0
SHE607C	Education	SHE	0	0	0	0	0	0	0	0	0	0	0	0	0	0	0	0	0	0	NA	NA	NA	NA	NA	NA	NA	NA	NA	1	60	2	F	1	1	1	0	3	0	0	NA	NA	NA	NA	NA	0	0	0	1
SHE607E	Education	SHE	0	0	0	0	0	0	0	0	0	0	0	0	0	0	0	0	0	0	131	2	0	2	0	119	8	2	0	1	60	3	M	1	1	0	0	1	1	0	1	0	1	1	9	0	7	1	0
SHE614B	Education	SHE	35	0	0	0	0	9	26	0	0	50	0	0	0	0	0	50	0	0	22	0	0	0	4	0	14	0	4	0	60	3	M	1	1	0	1	1	1	1	1	1	0	0	2	0	0	0	2
SHE614D	Education	SHE	59	2	2	0	42	2	0	0	13	0	0	0	0	0	0	0	0	0	11	0	0	0	0	0	11	0	0	0	45	NA	F	0	2	0	0	1	0	1	2	0	1	0	1	0	3	0	0
SHE701B	Education	SHE	0	0	0	0	0	0	0	0	0	0	0	0	0	0	0	0	0	0	0	0	0	0	0	0	0	0	0	1	45	3	F	1	0	0	1	3	0	0	1	1	0	1	2	0	0	0	1
SHE701D	Education	SHE	0	0	0	0	0	0	0	0	0	28	3	3	0	1	0	0	24	0	NA	NA	NA	NA	NA	NA	NA	NA	NA	0	45	1	F	1	2	0	0	1	0	0	NA	NA	NA	NA	NA	0	0	0	1
SHE708A	Education	SHE	0	0	0	0	0	0	0	0	0	0	0	0	0	0	0	0	0	0	0	0	0	0	0	0	0	0	0	1	60	2	F	1	3	1	1	4	1	0	3	1	1	1	5	0	0	0	0
SHE708B	Education	SHE	0	0	0	0	0	0	0	0	0	0	0	0	0	0	0	0	0	0	0	0	0	0	0	0	0	0	0	1	60	2	F	1	1	0	0	2	1	0	1	1	0	1	1	0	3	0	1
SHE708D	Education	SHE	0	0	0	0	0	0	0	0	0	0	0	0	0	0	0	0	0	0	NA	NA	NA	NA	NA	NA	NA	NA	NA	1	45	NA	F	NA	2	1	0	2	0	0	NA	NA	NA	NA	NA	0	0	0	0
SHE720A	Education	SHE	19	0	0	0	19	0	0	0	0	NA	NA	NA	NA	NA	NA	NA	NA	NA	38	0	0	0	34	0	0	4	0	0	45	NA	M	NA	1	0	1	2	0	3	3	0	0	1	1	0	2	0	1
SHE720C	Education	SHE	34	3	3	0	31	0	0	0	0	NA	NA	NA	NA	NA	NA	NA	NA	NA	NA	NA	NA	NA	NA	NA	NA	NA	NA	1	60	3	M	1	1	0	1	1	0	3	NA	NA	NA	NA	NA	0	7	1	0
SHE720E	Education	SHE	0	0	0	0	0	0	0	0	0	0	0	0	0	0	0	0	0	0	0	0	0	0	0	0	0	0	0	1	45	3	F	1	3	0	1	2	0	0	3	1	0	0	1	0	0	0	2
SHE727B	Education	SHE	165	13	13	0	122	26	0	0	4	0	0	0	0	0	0	0	0	0	NA	NA	NA	NA	NA	NA	NA	NA	NA	1	60	3	F	1	0	1	1	4	0	2	NA	NA	NA	NA	NA	0	7	0	0
SHE727D	Education	SHE	0	0	0	0	0	0	0	0	0	0	0	0	0	0	0	0	0	0	0	0	0	0	0	0	0	0	0	1	60	3	M	1	3	0	1	2	1	0	2	1	0	1	2	0	0	0	1
SHE812B	Education	SHE	232	10	10	0	222	0	0	0	0	28	10	10	0	18	0	0	0	0	222	70	70	0	143	0	0	8	1	1	60	3	F	1	3	0	0	2	1	9	3	0	0	1	8	0	14	0	0
SHE812D	Education	SHE	13	1	1	0	10	0	0	0	2	0	0	0	0	0	0	0	0	0	0	0	0	0	0	0	0	0	0	1	60	2	F	1	1	0	1	1	0	1	2	1	0	1	0	0	0	0	2
SHE819A	Education	SHE	81	7	7	0	5	69	0	0	0	0	0	0	0	0	0	0	0	0	NA	NA	NA	NA	NA	NA	NA	NA	NA	1	60	3	F	1	1	0	1	3	0	4	NA	NA	NA	NA	NA	0	6	0	3
SHE819B	Education	SHE	0	0	0	0	0	0	0	0	0	0	0	0	0	0	0	0	0	0	NA	NA	NA	NA	NA	NA	NA	NA	NA	0	60	2	M	1	1	0	1	1	0	0	NA	NA	NA	NA	NA	0	8	0	1
SHE819D	Education	SHE	208	34	34	0	129	32	0	0	13	4	0	0	0	0	4	0	0	0	0	0	0	0	0	0	0	0	0	1	60	3	F	1	1	0	0	1	1	3	2	1	1	1	3	0	3	0	3
SIL611A	Education	SIL	0	0	0	0	0	0	0	0	0	0	0	0	0	0	0	0	0	0	NA	NA	NA	NA	NA	NA	NA	NA	NA	0	45	1	M	0	1	1	0	3	1	0	NA	NA	NA	NA	NA	0	3	0	2
SIL611C	Education	SIL	0	0	0	0	0	0	0	0	0	44	11	11	0	11	0	0	0	22	1	0	0	0	1	0	0	0	0	0	45	NA	M	1	3	0	0	0	0	0	2	0	0	1	3	0	3	0	0
SIL611E	Education	SIL	6	0	0	0	1	0	0	0	5	0	0	0	0	0	0	0	0	0	10	0	0	0	10	0	0	0	0	1	60	3	M	1	1	0	1	3	1	1	1	1	0	1	4	2	0	0	1
SIL618B	Education	SIL	79	10	10	0	30	10	0	0	29	0	0	0	0	0	0	0	0	0	629	184	144	40	45	32	0	11	357	1	45	2	F	1	1	1	0	3	0	6	1	1	0	1	6	2	5	1	0
SIL618D	Education	SIL	1998	108	72	36	89	1580	185	0	36	0	0	0	0	0	0	0	0	0	0	0	0	0	0	0	0	0	0	1	45	2	F	1	2	0	0	0	0	2	1	1	0	1	2	0	2	0	0
SIL629B	Education	SIL	0	0	0	0	0	0	0	0	0	20	0	0	0	0	0	0	20	0	0	0	0	0	0	0	0	0	0	1	60	1	F	1	1	0	0	2	0	0	2	1	0	1	1	0	1	0	5
SIL629D	Education	SIL	4	0	0	0	4	0	0	0	0	0	0	0	0	0	0	0	0	0	0	0	0	0	0	0	0	0	0	1	60	2	M	1	2	0	1	3	1	1	3	1	0	1	0	0	1	0	2
SIL706A	Education	SIL	68	11	11	0	29	1	1	0	26	0	0	0	0	0	0	0	0	0	0	0	0	0	0	0	0	0	0	1	60	1	F	1	0	1	1	2	0	2	1	1	1	1	0	0	2	0	0
SIL706C	Education	SIL	0	0	0	0	0	0	0	0	0	0	0	0	0	0	0	0	0	0	NA	NA	NA	NA	NA	NA	NA	NA	NA	1	45	2	M	0	3	1	1	4	1	0	NA	NA	NA	NA	NA	0	0	1	0
SIL706E	Education	SIL	0	0	0	0	0	0	0	0	0	0	0	0	0	0	0	0	0	0	60	10	10	0	15	32	0	3	0	1	45	3	M	1	1	0	1	3	0	0	3	1	0	0	2	0	1	0	0
SIL722A	Education	SIL	452	0	0	0	10	267	175	0	0	0	0	0	0	0	0	0	0	0	0	0	0	0	0	0	0	0	0	1	60	3	M	1	1	0	1	2	1	2	3	1	0	1	1	0	2	1	1
SIL722C	Education	SIL	49	8	3	5	13	15	4	6	3	3	0	0	0	0	0	0	1	2	58	7	7	0	41	0	0	10	0	1	45	3	M	1	3	0	1	2	1	1	3	1	0	0	5	0	1	0	1
SIL722E	Education	SIL	921	45	2	43	34	841	0	0	1	119	0	0	0	0	119	0	0	0	32	9	9	0	10	9	4	0	0	1	45	3	M	0	1	0	1	2	0	6	1	0	0	1	2	1	2	0	4
SIL729B	Education	SIL	19	5	5	0	12	0	0	0	2	778	129	81	48	41	229	48	0	331	1013	57	19	38	295	171	48	19	423	1	60	3	F	1	1	0	1	1	0	1	1	1	0	1	3	1	2	0	1
SIL729D	Education	SIL	6	3	3	0	3	0	0	0	0	NA	NA	NA	NA	NA	NA	NA	NA	NA	NA	NA	NA	NA	NA	NA	NA	NA	NA	1	45	1	M	0	2	0	1	2	1	1	NA	NA	NA	NA	NA	0	0	0	2
SIL810B	Education	SIL	0	0	0	0	0	0	0	0	0	0	0	0	0	0	0	0	0	0	NA	NA	NA	NA	NA	NA	NA	NA	NA	1	60	3	F	1	1	0	1	3	1	0	NA	NA	NA	NA	NA	0	1	0	1
SIL810D	Education	SIL	1	1	1	0	0	0	0	0	0	0	0	0	0	0	0	0	0	0	47	3	3	0	42	0	0	2	0	1	60	3	F	1	2	1	1	4	1	1	3	1	0	0	3	0	0	0	1
SIL817A	Education	SIL	74	0	0	0	74	0	0	0	0	0	0	0	0	0	0	0	0	0	54	1	1	0	44	0	0	7	2	0	45	3	M	1	1	0	1	2	0	1	3	1	0	0	4	0	3	0	1
SIL817C	Education	SIL	7	0	0	0	7	0	0	0	0	0	0	0	0	0	0	0	0	0	0	0	0	0	0	0	0	0	0	1	60	3	F	0	2	0	1	3	1	1	3	0	1	1	2	0	9	0	0
SIL817E	Education	SIL	934	116	116	0	354	119	0	18	327	0	0	0	0	0	0	0	0	0	NA	NA	NA	NA	NA	NA	NA	NA	NA	0	60	NA	M	1	1	1	0	2	0	9	NA	NA	NA	NA	NA	1	5	0	1
TRI608A	Education	TRI	23	0	0	0	23	0	0	0	0	0	0	0	0	0	0	0	0	0	80	20	20	0	60	0	0	0	0	0	60	1	M	0	1	1	0	3	0	1	0	1	1	0	1	0	0	0	1
TRI608C	Education	TRI	0	0	0	0	0	0	0	0	0	0	0	0	0	0	0	0	0	0	0	0	0	0	0	0	0	0	0	0	60	2	M	0	2	1	1	2	0	0	2	1	1	0	0	0	0	0	1
TRI608E	Education	TRI	500	0	0	0	0	500	0	0	0	0	0	0	0	0	0	0	0	0	42	0	0	0	42	0	0	0	0	0	60	1	M	0	1	1	1	3	0	1	1	1	1	1	3	0	0	1	0
TRI615B	Education	TRI	0	0	0	0	0	0	0	0	0	275	25	0	25	0	180	70	0	0	0	0	0	0	0	0	0	0	0	0	45	NA	F	NA	0	1	0	2	0	0	0	0	1	0	1	0	1	0	2
TRI615D	Education	TRI	13	13	0	13	0	0	0	0	0	0	0	0	0	0	0	0	0	0	44	12	12	0	32	0	0	0	0	0	60	1	M	1	1	1	0	2	0	4	1	1	1	0	NA	0	2	0	0
TRI702B	Education	TRI	80	0	0	0	80	0	0	0	0	0	0	0	0	0	0	0	0	0	NA	NA	NA	NA	NA	NA	NA	NA	NA	0	45	1	F	0	3	1	0	3	0	1	NA	NA	NA	NA	NA	0	0	0	1
TRI702D	Education	TRI	0	0	0	0	0	0	0	0	0	0	0	0	0	0	0	0	0	0	NA	NA	NA	NA	NA	NA	NA	NA	NA	1	45	1	F	0	2	1	0	3	0	0	NA	NA	NA	NA	NA	0	0	0	1
TRI702F	Education	TRI	0	0	0	0	0	0	0	0	0	0	0	0	0	0	0	0	0	0	NA	NA	NA	NA	NA	NA	NA	NA	NA	1	45	NA	M	1	2	1	0	4	0	0	NA	NA	NA	NA	NA	0	0	0	1
TRI709B	Education	TRI	153	45	11	34	0	108	0	0	0	312	21	21	0	197	74	0	20	0	NA	NA	NA	NA	NA	NA	NA	NA	NA	0	45	2	M	0	1	1	1	4	0	2	NA	NA	NA	NA	NA	0	0	0	1
TRI709D	Education	TRI	0	0	0	0	0	0	0	0	0	0	0	0	0	0	0	0	0	0	NA	NA	NA	NA	NA	NA	NA	NA	NA	NA	60	NA	NA	NA	1	1	0	3	0	0	NA	NA	NA	NA	NA	0	0	0	1
TRI721A	Education	TRI	69	10	10	0	59	0	0	0	0	0	0	0	0	0	0	0	0	0	127	0	0	0	127	0	0	0	0	0	60	3	M	0	1	0	1	2	1	1	0	0	0	1	1	0	0	0	1
TRI721C	Education	TRI	232	91	82	9	136	5	0	0	0	0	0	0	0	0	0	0	0	0	0	0	0	0	0	0	0	0	0	0	60	1	M	1	1	1	0	3	0	2	0	0	1	0	2	0	2	0	1
TRI721E	Education	TRI	0	0	0	0	0	0	0	0	0	0	0	0	0	0	0	0	0	0	0	0	0	0	0	0	0	0	0	0	60	NA	M	0	1	1	0	2	0	0	1	1	1	1	0	0	2	0	0
TRI728A	Education	TRI	0	0	0	0	0	0	0	0	0	NA	NA	NA	NA	NA	NA	NA	NA	NA	NA	NA	NA	NA	NA	NA	NA	NA	NA	1	60	NA	M	0	1	1	0	3	0	0	NA	NA	NA	NA	NA	0	1	0	0
TRI728C	Education	TRI	38	15	11	4	23	0	0	0	0	0	0	0	0	0	0	0	0	0	0	0	0	0	0	0	0	0	0	0	60	1	M	1	1	1	0	3	1	2	2	0	1	0	0	0	1	0	1
TRI813D	Education	TRI	0	0	0	0	0	0	0	0	0	2	2	2	0	0	0	0	0	0	0	0	0	0	0	0	0	0	0	0	60	1	F	1	0	1	1	4	1	0	0	0	1	0	NA	0	2	0	1
TRI820A	Education	TRI	361	86	85	1	248	27	0	0	0	0	0	0	0	0	0	0	0	0	0	0	0	0	0	0	0	0	0	0	60	1	M	1	1	1	0	3	0	7	1	0	1	0	NA	0	5	0	0
TRI820C	Education	TRI	70	1	1	0	69	0	0	0	0	NA	NA	NA	NA	NA	NA	NA	NA	NA	NA	NA	NA	NA	NA	NA	NA	NA	NA	0	45	1	F	0	3	1	1	3	1	3	NA	NA	NA	NA	NA	1	1	0	1
TRI820D	Education	TRI	157	32	32	0	124	1	0	0	0	62	7	7	0	0	0	0	55	0	16	1	1	0	12	0	0	3	0	0	60	2	F	1	1	1	1	3	0	5	1	1	1	0	1	0	8	0	0
TRI820E	Education	TRI	323	15	15	0	308	0	0	0	0	0	0	0	0	0	0	0	0	0	5	0	0	0	5	0	0	0	0	0	60	1	F	1	0	1	0	2	0	10	0	0	0	0	3	0	13	0	0
[truncated: 13 more columns]
